# Supplementary material for: Primary Amine Functionalized Carbon Dots for Dead and Alive Bacterial Imaging
Source: Nanomaterials (Basel). 2023 Jan 21;13(3):437. doi: 10.3390/nano13030437 (PMC9920602; doi:10.3390/nano13030437)
Supplement: Supplementary file 1 [file nanomaterials-13-00437-s001.zip]

Archive with 1 entries (1 files):
- nanomaterials-2150557-supplementary.pdf
